# Supplementary material for: A R-loop sensing pathway mediates the relocation of transcribed genes to nuclear pore complexes
Source: Nat Commun. 2023 Sep 20;14:5606. doi: 10.1038/s41467-023-41345-z (PMC10511428; doi:10.1038/s41467-023-41345-z)
Supplement: Supplementary file 3 — Source Data File [file 41467_2023_41345_MOESM3_ESM.xlsx]

## Sheet: Summary
A R-loop sensing pathway mediates the relocation of transcribed genes to nuclear pore complexes
Arianna Penzo, Marion Dubarry, Clémentine Brocas, Myriam Zheng, Raphaël M. Mangione, Mathieu Rougemaille, Coralie Goncalves, Ophélie Lautier, Domenico Libri, Marie-Noëlle Simon, Vincent Géli, Karine Dubrana & Benoit Palancade
This Source Data file includes :
- the numeric data supporting all featured graphs (Figs. 1-5; Supplementary Figs. 1-4)
- uncropped scans from blot images (Fig. 4a; Supplementary Figs. 4a-b)
- uncropped scans from drop assays (Fig. 5a; Supplementary Fig.4e).

## Sheet: Fig. 1d
systematic_name	standard_name	intron_content	Nic96_occupancy_normalised_FPKM
YLR029C	RPL15A	no	219.265
YLR110C	CCW12	no	963.879
YJL158C	CIS3	no	228
YGR192C	TDH3	no	1318.14
YLR044C	PDC1	no	1123.85
YJR009C	TDH2	no	423.362
YKL060C	FBA1	no	648.926
YKL152C	GPM1	no	687.18
YHR174W	ENO2	no	1369.49
YEL034W	HYP2	no	397.12
YDR134C	CCW22	no	195.869
YLR167W	RPS31	no	139.793
YGL008C	PMA1	no	1231.65
YOL086C	ADH1	no	815.955
YAL038W	CDC19	no	953.324
YCR012W	PGK1	no	729.51
YLR249W	YEF3	no	356.798
YJR123W	RPS5	no	407.343
YNL145W	MFA2	no	-19.7839
YHL015W	RPS20	no	-20.595
YLR075W	RPL10	no	415.333
YDR382W	RPP2B	no	180.532
YOR063W	RPL3	no	522.565
YOR167C	RPS28A	no	133.802
YLR325C	RPL38	no	-58.4197
YKL056C	TMA19	no	371.959
YEL027W	VMA3	no	89.738
YDR050C	TPI1	no	257.595
YPL131W	RPL5	no	434.264
YOR369C	RPS12	no	205.964
YOL039W	RPP2A	no	241.804
YDR224C	HTB1	no	-72.315
YNL178W	RPS3	no	371.12
YLR441C	RPS1A	no	16.907
YEL054C	RPL12A	no	215.714
YLL045C	RPL8B	no	291.345
YOL040C	RPS15	no	73.5365
YDR461W	MFA1	no	-38.7491
YLR340W	RPP0	no	333.274
YGL123W	RPS2	no	444.226
YOL109W	ZEO1	no	227.466
YDR418W	RPL12B	no	241.977
YDR155C	CPR1	no	198.349
YDL081C	RPP1A	no	266.529
YGR234W	YHB1	no	52.5125
YDR033W	MRH1	no	87.0225
YGR060W	ERG25	no	21.9921
YNL031C	HHT2	no	267.777
YGL147C	RPL9A	no	267.611
YDL055C	PSA1	no	226.164
YDR276C	PMP3	no	78.0706
YJL190C	RPS22A	no	12.0335
YNL030W	HHF2	no	149.476
YIL053W	GPP1	no	338.307
YML028W	TSA1	no	542.274
YNL067W	RPL9B	no	230.319
YHR193C	EGD2	no	235.751
YLR300W	EXG1	no	296.081
YEL009C	GCN4	no	47.5243
YDL014W	NOP1	no	178.473
YHR089C	GAR1	no	172.027
YDL192W	ARF1	no	25.8368
YDR225W	HTA1	no	172.766
YPL037C	EGD1	no	100.781
YBR010W	HHT1	no	422.574
YBL003C	HTA2	no	156.746
YBR106W	SND3	no	141.514
YGL253W	HXK2	no	162.938
YGR037C	ACB1	no	94.9537
YLR264W	RPS28B	no	-168.956
YKL216W	URA1	no	41.5567
YGR034W	RPL26B	yes	151.846
YLR061W	RPL22A	yes	145.459
YNL112W	DBP2	yes	2.2565
YAL003W	EFB1	yes	429.508
YLR048W	RPS0B	yes	16.5325
YPR132W	RPS23B	yes	110.317
YGL103W	RPL28	yes	213.649
YJR145C	RPS4A	yes	439.549
YDL130W	RPP1B	yes	239.387
YBL092W	RPL32	yes	166.032
YIL018W	RPL2B	yes	358.87
YDR025W	RPS11A	yes	232.854
YER074W	RPS24A	yes	50.3439
YGL030W	RPL30	yes	-46.1002
YGL189C	RPS26A	yes	116.81
YBL027W	RPL19B	yes	429.19
YJL177W	RPL17B	yes	165.406
YGL031C	RPL24A	yes	139.721
YIL069C	RPS24B	yes	88.2451
YBR191W	RPL21A	yes	122.875
YGR148C	RPL24B	yes	104.406
YGR118W	RPS23A	yes	153.019
YBR048W	RPS11B	yes	132.362
YOR293W	RPS10A	yes	-189.03
YHR203C	RPS4B	yes	154.993
YMR116C	ASC1	yes	417.518
YIL133C	RPL16A	yes	164.053
YOL120C	RPL18A	yes	198.314
YKL180W	RPL17A	yes	298.417
YDR450W	RPS18A	yes	102.793
YDR447C	RPS17B	yes	-37.786
YJL189W	RPL39	yes	125.504
YML024W	RPS17A	yes	18.2615
YPL079W	RPL21B	yes	183.582
YOR312C	RPL20B	yes	163.901
YMR230W	RPS10B	yes	-111.642
YKR094C	RPL40B	yes	105.415
YGR214W	RPS0A	yes	167.914
YCR031C	RPS14A	yes	257.52
YMR142C	RPL13B	yes	168.917
YHR010W	RPL27A	yes	34.5907
YNL069C	RPL16B	yes	17.9084
YOL127W	RPL25	yes	16.4015
YIL148W	RPL40A	yes	-112.653
YML073C	RPL6A	yes	58.4729
YIL052C	RPL34B	yes	140.25
YDL082W	RPL13A	yes	-11.0504
YDL061C	RPS29B	yes	209.069
YBR189W	RPS9B	yes	191.613
YDR064W	RPS13	yes	106.355
YOR096W	RPS7A	yes	-45.6819
YLR448W	RPL6B	yes	44.0045
YPR043W	RPL43A	yes	71.7112
YHL001W	RPL14B	yes	351.797
YML026C	RPS18B	yes	16.3914
YLR185W	RPL37A	yes	-56.1964
YDL075W	RPL31A	yes	45.9542
YLR333C	RPS25B	yes	67.9795
YHR141C	RPL42B	yes	179.64
YDR471W	RPL27B	yes	68.0716
YHR021C	RPS27B	yes	-4.1495
YLR344W	RPL26A	yes	-175.677
YMR143W	RPS16A	yes	-56.3287
YDR500C	RPL37B	yes	69.3787
YNL301C	RPL18B	yes	229.336
YKR057W	RPS21A	yes	171.151
YLR406C	RPL31B	yes	194.984
YOL121C	RPS19A	yes	254.163
YJL136C	RPS21B	yes	143.193
YPL143W	RPL33A	yes	143.436
YER117W	RPL23B	yes	234.774
YDL083C	RPS16B	yes	33.1936
YNL096C	RPS7B	yes	-22.5068
YOR182C	RPS30B	yes	-43.3113
YNL302C	RPS19B	yes	154.921
YNL162W	RPL42A	yes	113.602
YBL087C	RPL23A	yes	293.234
YOR234C	RPL33B	yes	105.719
YLR388W	RPS29A	yes	43.7005
YKL156W	RPS27A	yes	2.76785

## Sheet: Fig. 1e
systematic_name	standard_name	intron_content	Nup170_occupancy_log2_IP/WCE
YLR029C	RPL15A	no	1.26613
YLR110C	CCW12	no	1.86916
YJL158C	CIS3	no	0.716795
YGR192C	TDH3	no	2.03412
YLR044C	PDC1	no	1.87493
YJR009C	TDH2	no	1.63192
YKL060C	FBA1	no	1.48157
YKL152C	GPM1	no	1.08367
YHR174W	ENO2	no	1.74115
YEL034W	HYP2	no	1.16671
YDR134C	CCW22	no
YLR167W	RPS31	no	1.25929
YGL008C	PMA1	no	1.82429
YOL086C	ADH1	no	1.79755
YAL038W	CDC19	no	1.50658
YCR012W	PGK1	no	1.39055
YLR249W	YEF3	no	1.48688
YJR123W	RPS5	no	1.1447
YNL145W	MFA2	no
YHL015W	RPS20	no	0.428627
YLR075W	RPL10	no	1.35667
YDR382W	RPP2B	no	0.985667
YOR063W	RPL3	no	1.64423
YOR167C	RPS28A	no
YLR325C	RPL38	no	0.544758
YKL056C	TMA19	no	1.07506
YEL027W	VMA3	no	0.467101
YDR050C	TPI1	no	0.987877
YPL131W	RPL5	no	1.35862
YOR369C	RPS12	no	1.12763
YOL039W	RPP2A	no	0.782474
YDR224C	HTB1	no
YNL178W	RPS3	no	1.21021
YLR441C	RPS1A	no	1.02501
YEL054C	RPL12A	no	0.71554
YLL045C	RPL8B	no	1.21235
YOL040C	RPS15	no	0.397546
YDR461W	MFA1	no
YLR340W	RPP0	no	1.30983
YGL123W	RPS2	no	1.02613
YOL109W	ZEO1	no	1.18162
YDR418W	RPL12B	no	0.801228
YDR155C	CPR1	no	0.159225
YDL081C	RPP1A	no	0.379577
YGR234W	YHB1	no	0.383541
YDR033W	MRH1	no	0.622526
YGR060W	ERG25	no	0.262146
YNL031C	HHT2	no	1.06683
YGL147C	RPL9A	no	0.926783
YDL055C	PSA1	no	0.913038
YDR276C	PMP3	no	0.0812034
YJL190C	RPS22A	no	0.928527
YNL030W	HHF2	no
YIL053W	GPP1	no	1.34315
YML028W	TSA1	no	1.02998
YNL067W	RPL9B	no	1.2479
YHR193C	EGD2	no	0.349527
YLR300W	EXG1	no	0.797139
YEL009C	GCN4	no	1.08959
YDL014W	NOP1	no	0.707366
YHR089C	GAR1	no	0.147027
YDL192W	ARF1	no	0.821199
YDR225W	HTA1	no	0.920712
YPL037C	EGD1	no	0.494266
YBR010W	HHT1	no	1.29005
YBL003C	HTA2	no	1.15511
YBR106W	SND3	no	0.303302
YGL253W	HXK2	no	0.734574
YGR037C	ACB1	no	0.0598206
YLR264W	RPS28B	no
YKL216W	URA1	no	0.760876
YGR034W	RPL26B	yes	0.476918
YLR061W	RPL22A	yes	0.534666
YNL112W	DBP2	yes	0.507537
YAL003W	EFB1	yes	1.2768
YLR048W	RPS0B	yes	0.885087
YPR132W	RPS23B	yes	0.642034
YGL103W	RPL28	yes	1.7514
YJR145C	RPS4A	yes	0.961492
YDL130W	RPP1B	yes	0.539671
YBL092W	RPL32	yes	1.26479
YIL018W	RPL2B	yes	1.14551
YDR025W	RPS11A	yes	0.661574
YER074W	RPS24A	yes	0.281714
YGL030W	RPL30	yes	1.33377
YGL189C	RPS26A	yes
YBL027W	RPL19B	yes	0.797961
YJL177W	RPL17B	yes	0.50974
YGL031C	RPL24A	yes	0.977036
YIL069C	RPS24B	yes	1.06538
YBR191W	RPL21A	yes	0.761255
YGR148C	RPL24B	yes	1.27753
YGR118W	RPS23A	yes	0.832418
YBR048W	RPS11B	yes	0.462183
YOR293W	RPS10A	yes	0.529078
YHR203C	RPS4B	yes	0.8702
YMR116C	ASC1	yes	1.1821
YIL133C	RPL16A	yes	0.642842
YOL120C	RPL18A	yes	1.39234
YKL180W	RPL17A	yes	0.794667
YDR450W	RPS18A	yes	0.639723
YDR447C	RPS17B	yes	0.650326
YJL189W	RPL39	yes	0.783025
YML024W	RPS17A	yes	0.964427
YPL079W	RPL21B	yes	0.784955
YOR312C	RPL20B	yes	0.917686
YMR230W	RPS10B	yes	0.355998
YKR094C	RPL40B	yes	0.643467
YGR214W	RPS0A	yes	0.596676
YCR031C	RPS14A	yes	0.819025
YMR142C	RPL13B	yes	0.83094
YHR010W	RPL27A	yes	0.540819
YNL069C	RPL16B	yes	0.809214
YOL127W	RPL25	yes	0.788236
YIL148W	RPL40A	yes	0.308097
YML073C	RPL6A	yes	1.14928
YIL052C	RPL34B	yes	0.585132
YDL082W	RPL13A	yes	0.824487
YDL061C	RPS29B	yes
YBR189W	RPS9B	yes	0.978059
YDR064W	RPS13	yes	1.50573
YOR096W	RPS7A	yes	0.743992
YLR448W	RPL6B	yes	0.876052
YPR043W	RPL43A	yes	0.872722
YHL001W	RPL14B	yes	0.672747
YML026C	RPS18B	yes	0.683986
YLR185W	RPL37A	yes	0.893598
YDL075W	RPL31A	yes	0.703386
YLR333C	RPS25B	yes	0.941176
YHR141C	RPL42B	yes	0.515936
YDR471W	RPL27B	yes	0.894176
YHR021C	RPS27B	yes	0.666324
YLR344W	RPL26A	yes	0.615413
YMR143W	RPS16A	yes	0.787643
YDR500C	RPL37B	yes	0.551067
YNL301C	RPL18B	yes	0.850165
YKR057W	RPS21A	yes	0.406271
YLR406C	RPL31B	yes	1.13571
YOL121C	RPS19A	yes	0.353057
YJL136C	RPS21B	yes	0.450705
YPL143W	RPL33A	yes	0.785005
YER117W	RPL23B	yes	0.846586
YDL083C	RPS16B	yes	0.664527
YNL096C	RPS7B	yes	0.648811
YOR182C	RPS30B	yes	0.790789
YNL302C	RPS19B	yes	0.672738
YNL162W	RPL42A	yes	0.580055
YBL087C	RPL23A	yes	0.524846
YOR234C	RPL33B	yes	0.614687
YLR388W	RPS29A	yes
YKL156W	RPS27A	yes	0.860119

## Sheet: Fig. 1f
systematic_name	standard_name	intron_content	Nup157_occupancy_log2_IP/WCE
YLR029C	RPL15A	no	1.03077
YLR110C	CCW12	no	1.57098
YJL158C	CIS3	no	1.33917
YGR192C	TDH3	no	1.93898
YLR044C	PDC1	no	1.84203
YJR009C	TDH2	no	1.65446
YKL060C	FBA1	no	1.04623
YKL152C	GPM1	no	1.46367
YHR174W	ENO2	no	1.85178
YEL034W	HYP2	no	0.833757
YDR134C	CCW22	no
YLR167W	RPS31	no	0.984456
YGL008C	PMA1	no	1.59011
YOL086C	ADH1	no	1.84084
YAL038W	CDC19	no	1.69129
YCR012W	PGK1	no	1.36428
YLR249W	YEF3	no	1.22673
YJR123W	RPS5	no	1.4837
YNL145W	MFA2	no
YHL015W	RPS20	no	0.54446
YLR075W	RPL10	no	1.28378
YDR382W	RPP2B	no	1.91371
YOR063W	RPL3	no	1.63193
YOR167C	RPS28A	no
YLR325C	RPL38	no	0.195786
YKL056C	TMA19	no	1.49233
YEL027W	VMA3	no	0.15241
YDR050C	TPI1	no	1.60629
YPL131W	RPL5	no	1.22709
YOR369C	RPS12	no	1.05852
YOL039W	RPP2A	no	1.29378
YDR224C	HTB1	no
YNL178W	RPS3	no	0.873171
YLR441C	RPS1A	no	0.610314
YEL054C	RPL12A	no	1.12163
YLL045C	RPL8B	no	1.72834
YOL040C	RPS15	no	1.19497
YDR461W	MFA1	no
YLR340W	RPP0	no	1.23175
YGL123W	RPS2	no	1.35558
YOL109W	ZEO1	no	1.36375
YDR418W	RPL12B	no	0.86495
YDR155C	CPR1	no	1.14334
YDL081C	RPP1A	no	1.08171
YGR234W	YHB1	no	0.163616
YDR033W	MRH1	no	-0.00477015
YGR060W	ERG25	no	-0.025971
YNL031C	HHT2	no	0.232172
YGL147C	RPL9A	no	1.19962
YDL055C	PSA1	no	0.532645
YDR276C	PMP3	no	-0.0641078
YJL190C	RPS22A	no	0.739563
YNL030W	HHF2	no
YIL053W	GPP1	no	1.1605
YML028W	TSA1	no	1.2207
YNL067W	RPL9B	no	1.28192
YHR193C	EGD2	no	0.582884
YLR300W	EXG1	no	0.347546
YEL009C	GCN4	no	1.11034
YDL014W	NOP1	no	0.52716
YHR089C	GAR1	no	0.647967
YDL192W	ARF1	no	0.421923
YDR225W	HTA1	no	0.458092
YPL037C	EGD1	no	0.55614
YBR010W	HHT1	no	1.2697
YBL003C	HTA2	no	0.596788
YBR106W	SND3	no	0.459578
YGL253W	HXK2	no	0.966792
YGR037C	ACB1	no	0.373938
YLR264W	RPS28B	no
YKL216W	URA1	no	0.264548
YGR034W	RPL26B	yes	0.064888
YLR061W	RPL22A	yes	0.243702
YNL112W	DBP2	yes	0.368934
YAL003W	EFB1	yes	0.931808
YLR048W	RPS0B	yes	0.639289
YPR132W	RPS23B	yes	-0.329438
YGL103W	RPL28	yes	0.740995
YJR145C	RPS4A	yes	0.670556
YDL130W	RPP1B	yes	0.219147
YBL092W	RPL32	yes	1.43083
YIL018W	RPL2B	yes	1.08278
YDR025W	RPS11A	yes	0.481575
YER074W	RPS24A	yes	0.0696992
YGL030W	RPL30	yes	0.0375273
YGL189C	RPS26A	yes
YBL027W	RPL19B	yes	0.427608
YJL177W	RPL17B	yes	-0.0168562
YGL031C	RPL24A	yes	1.29328
YIL069C	RPS24B	yes	0.461027
YBR191W	RPL21A	yes	0.069602
YGR148C	RPL24B	yes	1.34417
YGR118W	RPS23A	yes	0.426556
YBR048W	RPS11B	yes	0.128488
YOR293W	RPS10A	yes	-0.0645991
YHR203C	RPS4B	yes	0.682049
YMR116C	ASC1	yes	1.36595
YIL133C	RPL16A	yes	0.281895
YOL120C	RPL18A	yes	0.495585
YKL180W	RPL17A	yes	0.695024
YDR450W	RPS18A	yes	0.488088
YDR447C	RPS17B	yes	0.891988
YJL189W	RPL39	yes	-0.0930488
YML024W	RPS17A	yes	0.2624
YPL079W	RPL21B	yes	0.103059
YOR312C	RPL20B	yes	0.234799
YMR230W	RPS10B	yes	-0.0407569
YKR094C	RPL40B	yes	-0.00909221
YGR214W	RPS0A	yes	0.338745
YCR031C	RPS14A	yes	0.397462
YMR142C	RPL13B	yes	0.470091
YHR010W	RPL27A	yes	0.531308
YNL069C	RPL16B	yes	0.728604
YOL127W	RPL25	yes	0.364413
YIL148W	RPL40A	yes	-0.160537
YML073C	RPL6A	yes	0.746791
YIL052C	RPL34B	yes	0.304292
YDL082W	RPL13A	yes	0.429858
YDL061C	RPS29B	yes
YBR189W	RPS9B	yes	0.872111
YDR064W	RPS13	yes	0.802416
YOR096W	RPS7A	yes	0.354657
YLR448W	RPL6B	yes	0.648228
YPR043W	RPL43A	yes	0.228834
YHL001W	RPL14B	yes	0.750906
YML026C	RPS18B	yes	0.296947
YLR185W	RPL37A	yes	0.396803
YDL075W	RPL31A	yes	0.234115
YLR333C	RPS25B	yes	0.853336
YHR141C	RPL42B	yes	-0.0858567
YDR471W	RPL27B	yes	0.875078
YHR021C	RPS27B	yes	0.0174285
YLR344W	RPL26A	yes	0.193135
YMR143W	RPS16A	yes	-0.177479
YDR500C	RPL37B	yes	0.312173
YNL301C	RPL18B	yes	0.743331
YKR057W	RPS21A	yes	-0.222813
YLR406C	RPL31B	yes	0.772114
YOL121C	RPS19A	yes	0.312634
YJL136C	RPS21B	yes	0.0011787
YPL143W	RPL33A	yes	-0.0339248
YER117W	RPL23B	yes	0.280103
YDL083C	RPS16B	yes	0.543297
YNL096C	RPS7B	yes	0.365347
YOR182C	RPS30B	yes	-0.215131
YNL302C	RPS19B	yes	0.499791
YNL162W	RPL42A	yes	-0.0521772
YBL087C	RPL23A	yes	0.207148
YOR234C	RPL33B	yes	0.123003
YLR388W	RPS29A	yes
YKL156W	RPS27A	yes	0.142054

## Sheet: Fig. 1i
	% of cells with YAT1 in zone 1
	intronless				introncontaining
	glu		gal		glu		gal
replicate	wt	tho	wt	tho	wt	tho	wt	tho
A	36.9369	27.957	54.6584	60.3448	26.1307	21.4953	28.9308	35.1351
B	39.5833	33.1081	45.1389	64.1379	32	36.2069	35.4545	26.6667
C	33.3	26.9	55.1	60.7	36.5	25.4	30.6	37.5
	number of cells counted
	intronless				introncontaining
	glu		gal		glu		gal
replicate	wt	tho	wt	tho	wt	tho	wt	tho
A	111	93	161	232	199	107	159	185
B	192	148	144	145	200	116	220	255
C	87	67	89	61	63	71	98	40

## Sheet: Fig. 2a
HSP104				YEF3				intergenic
25˚C		37˚C		25˚C		37˚C		25˚C		37˚C
tag	no tag	tag	no tag	tag	no tag	tag	no tag	tag	no tag	tag	no tag
0.095	0.01	0.656	0.07	0.606	0.032	0.118	0.036	0.084	0.009	0.076	0.01
0.14	0.009	0.383	0.022	0.963	0.027	0.03	0.01	0.128	0.006	0.024	0.006
0.092	0.015	0.702	0.042	0.386	0.028	0.063	0.015	0.088	0.01	0.054	0.011
0.103	0.014	0.626	0.038	0.251	0.02	0.056	0.011	0.107	0.011	0.051	0.007

## Sheet: Fig. 2c
HSP104
empty plasmid		hsRNH1
wt	tho	wt	tho
1.09438	5.49659	0.507414	1.20946
0.887503	3.79383	0.742292	1.12591
0.398917	4.09249	0.371617	0.904683
1.6192	4.55848	1.01647	1.42998

## Sheet: Fig. 2e
normalised FPKM											log2 tho/wt
wt_400-600	tho_400-600	wt_600-800	tho_600-800	wt_800-1000	tho_800-1000	wt_>1000	tho_>1000				tho/wt_400-600	tho/wt_600-800	tho/wt_800-1000	tho/wt_>1000
18.0886	41.8584	26.4099	17.2028	30.5879	24.3637	523.714	5849.82				1.21044	1.21044	1.21044	3.48154
27.1971	12.3876	50.766	31.1022	164.502	357.28	307.116	969.37				-1.13455	-1.13455	-1.13455	1.65826
22.2794	67.798	3.34724	69.2562	63.7625	59.2809	279.632	1812.72				1.60553	1.60553	1.60553	2.69655
35.8161	27.1481	62.509	87.736	20.4419	83.3254	281.747	1395.04				-0.399755	-0.399755	-0.399755	2.30783
36.6374	19.4166	36.6349	44.7086	70.9016	46.5825	334.073	1073.25				-0.916028	-0.916028	-0.916028	1.68374
5.55853	36.9486	44.2223	27.6443	12.3023	45.6242	1353.15	1809.03				2.73274	2.73274	2.73274	0.418898
19.5033	-1.37164	31.7298	131.53	17.4086	57.5004	336.433	870.948				1.57965	1.57965	1.57965	1.37227
20.1669	60.2784	36.3507	55.3688	60.7711	36.4952	291.452	744.152				-0.40021	-0.40021	-0.40021	1.35234
39.8455	30.1928	97.6852	147.296	36.8657	63.3657	110.107	477.509				-0.620799	-0.620799	-0.620799	2.11662
35.7985	23.2802	42.1979	25.6063	140.722	213.766	132.566	345.569				1.41969	1.41969	1.41969	1.38227
16.7817	44.8958	17.2901	11.1939	18.2217	70.4001	79.0133	399.076				1.33975	1.33975	1.33975	2.3365
19.364	49.0116	58.6466	53.2456	124.126	147.056	131.013	416.809				1.76356	1.76356	1.76356	1.66968
28.903	98.136	48.0741	17.1902	46.2691	24.0226	135.264	966.997				-0.145066	-0.145066	-0.145066	2.83774
23.8759	21.5919	40.4021	34.5566	80.8351	40.7563	1207.99	1704.91				0.65096	0.65096	0.65096	0.497088
17.6392	27.6974	32.5255	51.7185	28.6414	57.9041	77.6141	483.665				1.46621	1.46621	1.46621	2.63962
10.849	29.9753	56.9455	188.743	71.6159	109.372	374.294	493.296				-0.0999617	-0.0999617	-0.0999617	0.398283
22.4329	20.9312	25.7186	23.8751	62.6769	109.209	164.766	391.169				-0.281326	-0.281326	-0.281326	1.24738
38.9115	32.0177	99.8278	254.597	76.5757	28.9351	378.944	2133.48				0.829261	0.829261	0.829261	2.49315
26.0956	46.366	28.8379	52.9441	55.3856	35.4192	369.06	4416.94				-0.00374017	-0.00374017	-0.00374017	3.58112
41.242	41.1352	42.8793	43.2735	49.8866	58.9565	353.921	476.886				1.78931	1.78931	1.78931	0.430214
18.9462	65.4873	22.0286	2.89979	61.728	41.7398	374.43	345.873				0.515697	0.515697	0.515697	-0.114453
42.9558	61.4133	32.3121	113.906	60.7547	104.804	147.709	827.145				0.489719	0.489719	0.489719	2.48538
30.9494	43.4583	34.3931	37.1245	53.3862	212.171	223.546	450.525				-0.670367	-0.670367	-0.670367	1.01103
39.5681	24.8625	41.834	16.6467	50.2491	112.399	44.8549	348.744				-0.51079	-0.51079	-0.51079	2.95883
30.2549	21.234	33.756	36.4701	115.606	122.688	100.202	522.706				-1.00626	-1.00626	-1.00626	2.38309
31.5571	15.7102	45.9986	14.4421	34.9494	60.0885	425.433	1838.12				0.961686	0.961686	0.961686	2.11122
22.4812	43.7841	22.7073	23.912	32.0873	61.5425	262.273	87.8476				-0.850929	-0.850929	-0.850929	-1.57799
18.9063	10.4822	39.9736	13.7312	48.6686	29.5625	75.6487	342.195				0.472038	0.472038	0.472038	2.17743
14.7293	20.4305	24.9863	85.4446	75.7527	67.5483	72.3935	280.904				-1.15669	-1.15669	-1.15669	1.95614
30.1302	13.5146	34.5903	19.7349	16.1089	59.7259	143.181	230.286				-0.554156	-0.554156	-0.554156	0.685584
32.3043	22.001	13.9865	110.608	19.2809	81.9203	66.8035	285.398				3.38947	3.38947	3.38947	2.09498
4.48556	47.0054	86.6495	144.27	87.3532	143.481	135.697	324.478				2.22273	2.22273	2.22273	1.25773
12.2331	57.1011	22.8792	76.486	79.2554	24.5998	101.918	314.877				0.611046	0.611046	0.611046	1.62738
21.6134	33.0115	26.5487	83.773	58.7538	86.024	95.1847	372.922				0.576226	0.576226	0.576226	1.97007
21.2447	31.6747	40.8299	65.4216	34.4165	33.9582	134.673	313.357				-0.18914	-0.18914	-0.18914	1.21834
39.9879	35.0745	44.926	45.7527	73.3517	186.562	171.408	601.025				0.883136	0.883136	0.883136	1.80999
50.051	92.313	41.7706	72.6205	50.0596	18.0875	106.79	121.472				0.174545	0.174545	0.174545	0.185854
64.244	72.5063	34.3621	41.7114	33.1245	27.1842	111.2	356.491				1.49261	1.49261	1.49261	1.68071
16.6614	46.8848	25.3919	47.1896	81.3337	129.602	106.624	117.299				-0.547421	-0.547421	-0.547421	0.137654
20.4837	14.0158	34.616	29.6302	65.5926	103.647	116.994	210.675				0.463742	0.463742	0.463742	0.848584
32.5295	44.8619	52.3025	328.009	48.8124	21.6733	54.6946	205.106				-1.46898	-1.46898	-1.46898	1.9069
32.8392	11.8628	56.8337	48.4142	45.7736	58.5974	181.549	239.193				2.87059	2.87059	2.87059	0.397811
53.9973	394.916	30.9056	91.0893	49.0399	217.267	83.0562	304.099				0.740738	0.740738	0.740738	1.87238
69.0856	115.444	39.3738	58.0875	41.9614	42.0467	52.381	269.815				-1.14827	-1.14827	-1.14827	2.36486
30.6222	-1.34249	48.8734	25.5776	35.6126	38.3244	75.0929	183.568				0.688836	0.688836	0.688836	1.28957
28.518	12.8664	40.7839	16.7861	35.4518	52.595	131.488	242.242				1.21551	1.21551	1.21551	0.881512
62.9028	101.398	42.4776	140.909	55.8899	96.96	45.4865	278.682				-0.927708	-0.927708	-0.927708	2.61511
51.0645	118.584	42.789	19.8478	45.7531	94.5691	286.762	386.258				-0.60723	-0.60723	-0.60723	0.429711
40.7114	21.4017	38.8862	12.0553	45.9132	31.4125	54.0082	170.482				-2.14081	-2.14081	-2.14081	1.65837
19.0463	12.5031	48.5517	43.2904	47.59	124.963	55.875	151.783				0.649036	0.649036	0.649036	1.44174
97.275	22.0574	48.0476	21.2894	42.4346	65.5726	112.2	135.665				-2.64581	-2.64581	-2.64581	0.27398
17.0292	26.7038	50.4519	23.0624	58.5663	58.504	150.014	412.682				-0.626191	-0.626191	-0.626191	1.45993
20.3614	3.25342	47.5922	37.7192	39.5947	16.4219	9.46873	212.666				0.269488	0.269488	0.269488	4.48928
31.2238	20.2294	28.1258	51.901	28.697	83.2211	118.166	573.513				-0.13855	-0.13855	-0.13855	2.27901
32.4825	39.1538	39.0128	45.4829	31.3378	20.7707	54.0123	373.97				0.665202	0.665202	0.665202	2.79156
39.1134	35.5318	4.19925	60.171	45.8278	73.1066	83.1726	138.151				-0.188828	-0.188828	-0.188828	0.732063
67.9352	107.731	55.7872	74.4473	23.8743	51.8371	28.1497	193.131				0.248412	0.248412	0.248412	2.77839
26.0453	22.85	37.3054	19.8083	35.2166	54.2654	96.316	66.3789				1.34002	1.34002	1.34002	-0.537049
26.6954	31.7114	29.8636	20.7848	59.931	42.7451	45.4504	316.872				-0.169861	-0.169861	-0.169861	2.80154
22.4792	56.9073	57.5401	40.7513	11.8423	54.9067	45.039	141.613				1.07015	1.07015	1.07015	1.65271
41.1918	36.6166	24.595	15.9876	37.4464	47.4548	165.139	181.197				-0.772529	-0.772529	-0.772529	0.133878
27.862	58.5003	39.649	56.2237	22.2344	48.8412	58.0345	182.466				-4.74026	-4.74026	-4.74026	1.65264
37.0721	21.7017	42.1557	26.6805	28.3762	55.334	175.319	450.673				-0.997462	-0.997462	-0.997462	1.3621
26.7383	1.0004	48.6632	36.8377	23.7675	81.6215	75.4085	248.144				1.13047	1.13047	1.13047	1.71838
23.4003	11.7208	61.3174	42.7929	107.505	128.452	53.5321	148.835				1.23439	1.23439	1.23439	1.47524
53.157	116.376	7.5881	42.8834	56.1049	45.0178	100.508	198.011				-0.445859	-0.445859	-0.445859	0.978262
20.7224	48.756	43.5164	42.9639	10.0258	55.414	60.4571	69.9926				-0.392526	-0.392526	-0.392526	0.211289
30.6222	22.4812	43.7462	38.2429	33.457	13.9942	47.6843	146.608				-0.332648	-0.332648	-0.332648	1.62038
29.9085	22.7841	38.8388	65.4168	25.7311	32.2522	34.0021	85.6593				-0.931368	-0.931368	-0.931368	1.33299
47.9942	38.1111	33.6253	40.4439	51.5045	34.9715	67.9634	135.074				0.657497	0.657497	0.657497	0.990925
32.7408	17.168	31.6115	31.4945	14.4637	4.02991	136.168	246.808				1.33598	1.33598	1.33598	0.857998
32.5771	51.3853	22.7767	17.2221	8.66176	9.48215	137.684	215.854				0.949875	0.949875	0.949875	0.648695
14.8136	37.3964	29.181	3.75738			74.7167	149.901				1.5828	1.5828	1.5828	1.00451
9.99886	19.3148	16.985	21.7405			137.804	183.478				0.965207	0.965207	0.965207	0.412984
9.03137	27.0536	14.79	51.0141			165.108	117.766				1.26748	1.26748	1.26748	-0.487487
15.0425	29.3682	34.6476	66.9581			30.8963	159.363				-1.11615	-1.11615	-1.11615	2.36681
14.6668	35.309	32.5717	39.5942			64.3937	151.963				1.62115	1.62115	1.62115	1.23873
27.2467	12.5695	25.0995	24.6604			73.162	55.6968				-0.435341	-0.435341	-0.435341	-0.393502
7.25413	22.3152	35.4761	11.1999			86.1127	65.0023				-0.563353	-0.563353	-0.563353	-0.405737
19.0361	14.0775	34.0645	23.2505			48.0285	155.122				0.686617	0.686617	0.686617	1.69144
19.042	-2.39083	27.4353	45.8679			102.038	88.6448				-1.58942	-1.58942	-1.58942	-0.203001
35.1828	23.8092	57.0817	27.6449			140.513	119.808				-0.199086	-0.199086	-0.199086	-0.22998
18.5882	29.9177	71.9307	174.174			266.1	545.549				0.12671	0.12671	0.12671	1.03574
24.2042	8.04318	56.9238	44.4519			50.42	92.1535				0.19726	0.19726	0.19726	0.870043
42.7291	37.2214	112.463	132.292			44.5856	127.475				-0.290802	-0.290802	-0.290802	1.51557
12.7994	13.9744	66.642	3.60414			7.86277	103.782				-0.316733	-0.316733	-0.316733	3.72238
44.6765	51.2225	23.8954	52.9909			238.859	238.029				1.09337	1.09337	1.09337	-0.00501913
26.7021	21.8275	23.8397	17.3396			172.723	145.22				0.00954557	0.00954557	0.00954557	-0.250221
38.3221	30.7683	30.8558	31.4465			43.7643	129.482				-0.455254	-0.455254	-0.455254	1.56493
45.9156	97.9711	15.0015	6.40139			43.5868	55.8959				1.40596	1.40596	1.40596	0.358851
34.7337	34.9643	42.9742	41.3976			163.523	228.464				-1.93077	-1.93077	-1.93077	0.482478
-6.11628	33.0951	-5.31167	43.1711			37.2317	123.379				1.38719	1.38719	1.38719	1.72849
28.2912	20.6351	47.0163	49.6615			46.6614	67.0737				1.14635	1.14635	1.14635	0.523518
11.4657	30.3835	38.8895	41.896			66.6802	135.367				0.161408	0.161408	0.161408	1.02155
26.7269	-9.5428	24.267	11.2675			46.5169	22.8056				-0.511774	-0.511774	-0.511774	-1.02836
63.1615	16.5666	45.7071	37.4433			46.7444	155.837				-0.968689	-0.968689	-0.968689	1.73717
13.3521	34.9247	42.9623	68.9523			67.9399	95.8766				-1.90068	-1.90068	-1.90068	0.496919
-5.62322	20.4217	6.70397	39.8009			64.6495	132.411				-0.915878	-0.915878	-0.915878	1.03431
14.6446	32.4163	20.2227	25.7951			150.756	172.201				0.552271	0.552271	0.552271	0.191881
77.7187	86.9189	21.2606	59.839			11.3043	205.501				-2.73811	-2.73811	-2.73811	4.18421
30.116	21.1221	35.8004	24.75			11.7331	66.0958				1.21576	1.21576	1.21576	2.49397
16.8471	-1.28038	29.1032	106.761			103.727	32.0809				0.178105	0.178105	0.178105	-1.69301
39.0065	19.9312	73.1522	168.558			77.7515	424.65				1.9035	1.9035	1.9035	2.44933
25.0632	6.71236	39.0309	45.6013			50.1048	29.7898				0.136153	0.136153	0.136153	-0.750132
30.2827	16.0505	112.492	70.0152			43.7824	82.7888				3.62688	3.62688	3.62688	0.919083
27.4255	40.2166	49.1915	20.6688			65.6265	79.1827				-9.48168	-9.48168	-9.48168	0.270906
33.0853	4.95887	23.7463	17.3285			46.9751	75.7568				-1.88144	-1.88144	-1.88144	0.689478
22.1213	-3.05708	38.1161	75.1305			23.0967	114.507				-0.0632757	-0.0632757	-0.0632757	2.30968
18.1127	-8.62422	36.047	10.8578			48.806	78.1172				0.686948	0.686948	0.686948	0.678583
39.9167	92.7114	21.1976	59.2942			22.2969	71.4561				0.337327	0.337327	0.337327	1.68021
23.7102	26.8257	39.3723	59.9152			12.3911	87.2767				-0.475395	-0.475395	-0.475395	2.81629
12.0539	45.0963	21.3332	44.7396			118.796	149.198				1.34672	1.34672	1.34672	0.328742
25.0081	27.4832	11.4699	56.7111			41.0505	118.425				0.90529	0.90529	0.90529	1.52851
2.82498	34.8992	1644.72	-960.858			153.675	1011.72				-0.501211	-0.501211	-0.501211	2.71885
19.5627	0.0273627	19.4441	29.9292			118.405	145.097				-3.33173	-3.33173	-3.33173	0.293289
38.9935	10.5833	29.8775	2.05417			41.185	158.771				-0.600054	-0.600054	-0.600054	1.94675
138.337	132.401	62.7492	29.8393			42.1359	43.3718				0.584788	0.584788	0.584788	0.0417072
27.6571	44.5245	37.9048	64.2524			44.8473	104.452				-0.106649	-0.106649	-0.106649	1.21974
56.7084	71.6462	50.0086	85.3013			36.2509	124.84				1.11922	1.11922	1.11922	1.78399
19.9617	14.3579	35.8956	37.538			49.5162	79.8602				2.20994	2.20994	2.20994	0.689577
63.5678	161.674	1.9369	18.0241			49.9632	126.431				3.72363	3.72363	3.72363	1.33941
19.7773	37.0413	108.509	121.969			47.2482	71.5175				-0.00636717	-0.00636717	-0.00636717	0.598036
75.2399	53.158	17.4449	134.185			161.252	158.106				-0.0691034	-0.0691034	-0.0691034	-0.0284311
20.9282	2.07865	27.1426	52.6163			55.6263	65.2894				1.0838	1.0838	1.0838	0.231082
31.0776	20.5028	31.7046	4.19197			103.771	444.53				1.46672	1.46672	1.46672	2.09888
40.2286	60.3357	34.016	32.3055			130.164	216.703				0.516933	0.516933	0.516933	0.735392
28.1547	26.1485	-3.84826	42.748			70.1457	50.0421				-1.23044	-1.23044	-1.23044	-0.487212
24.6794	53.6109	30.5214	15.6518			52.3363	131.166				0.980641	0.980641	0.980641	1.32551
8.93824	41.3533	6.44601	31.3054			50.7197	30.6675				1.1867	1.1867	1.1867	-0.725834
2.46222	32.5276	31.3221	77.6769			5.09432	110.19				3.81254	3.81254	3.81254	4.43495
22.9535	22.8524	36.8763	4.84055			74.6372	37.8629				0.614071	0.614071	0.614071	-0.979111
138.129	131.669	50.1411	182.479			0.105765	92.1791				-0.309373	-0.309373	-0.309373	9.76743
20.3044	43.0374	28.7386	8.08376			70.6883	185.205				-2.41025	-2.41025	-2.41025	1.38958
23.7624	65.6776	32.1196	3.5996			140.688	214.242				-1.0099	-1.0099	-1.0099	0.606748
21.9162	31.3602	11.7217	21.802			39.8498	13.3179				0.517288	0.517288	0.517288	-1.5812
23.7528	10.1231	38.008	63.2689			37.5147	166.45				-0.22565	-0.22565	-0.22565	2.14956
17.2889	34.1168	51.7474	60.994			44.5129	40.4913				-0.446945	-0.446945	-0.446945	-0.136613
11.9338	27.165	22.2546	18.1941								-0.624061	-0.624061	-0.624061
1.83603	25.797	17.3615	81.8066								0.185694	0.185694	0.185694
18.5213	-0.69608	32.5727	5.17488								-0.168034	-0.168034	-0.168034
27.4475	42.0105	32.504	63.5731								0.991093	0.991093	0.991093
28.8906	23.3145	34.138	36.0787								2.20087	2.20087	2.20087
18.0653	3.3985	10.0918	11.5655								-0.258534	-0.258534	-0.258534
12.5687	6.2414	21.3344	26.1887								1.5442	1.5442	1.5442
58.4704	83.6864	19.6221	50.2457								0.963008	0.963008	0.963008
26.3185	22.5079	15.6557	21.846								1.48887	1.48887	1.48887
23.9145	17.5436	19.8504	8.92807								-0.840158	-0.840158	-0.840158
51.3544	33.3209	41.5977	342.245								0.158002	0.158002	0.158002
44.3009	50.3863	22.0465	27.2177								1.45827	1.45827	1.45827
28.4777	25.3467	20.0052	-1.01006								-0.145437	-0.145437	-0.145437
22.7391	45.1982	37.785	43.4409								0.363049	0.363049	0.363049
10.5314	48.4188	32.3788	17.5214								0.921777	0.921777	0.921777
51.5295	43.0754	28.8611	21.106								1.51793	1.51793	1.51793
61.5124	179.396	31.784	37.8649								0.683267	0.683267	0.683267
15.4367	30.0918	38.5933	24.7726								1.32123	1.32123	1.32123
13.8519	38.8782	30.1289	32.8292								1.24374	1.24374	1.24374
23.3078	13.0193	19.4877	25.2878								0.377873	0.377873	0.377873
44.1316	49.2395	21.4138	54.6016								1.25342	1.25342	1.25342
25.6676	-2.86861	13.6841	57.1143								1.66583	1.66583	1.66583
13.184	36.2268	26.9592	36.3566								0.335945	0.335945	0.335945
53.3768	48.2583	47.5403	25.9928								0.164156	0.164156	0.164156
22.3465	-2.06466	15.4461	30.4946								0.014634	0.014634	0.014634
22.8503	29.3887	40.1182	191.687								-3.32993	-3.32993	-3.32993
47.0804	89.1913	15.2418	22.5616								1.91404	1.91404	1.91404
9.06394	25.9573	16.3108	21.1243								1.06947	1.06947	1.06947
22.5283	36.1754	37.8249	18.0255								-3.12543	-3.12543	-3.12543
12.9159	32.2741	21.499	24.3047								-1.64916	-1.64916	-1.64916
14.7557	34.9431	72.1696	125.936								-1.06267	-1.06267	-1.06267
26.013	33.8019	15.5509	59.3806								0.207883	0.207883	0.207883
19.5658	-2.83052	28.2506	-6.79528								0.724048	0.724048	0.724048
11.4342	27.2597	19.4554	8.16406								-1.03173	-1.03173	-1.03173
19.4183	61.6133	31.8925	43.6692								-0.458458	-0.458458	-0.458458
33.6276	42.4449	7.93928	97.7267								2.59911	2.59911	2.59911
31.8884	35.7313	36.6255	48.0094								0.602903	0.602903	0.602903
26.3292	26.5977	23.685	3.57637								-0.561784	-0.561784	-0.561784
28.799	2.86397	38.8609	24.2651								1.70303	1.70303	1.70303
12.4096	46.7672	26.6756	77.837								0.935249	0.935249	0.935249
11.9987	25.1813	48.6768	29.9567								-1.53666	-1.53666	-1.53666
17.8594	2.04654	23.3686	15.4315								1.68708	1.68708	1.68708
40.1019	12.7855	25.9897	20.7591								0.546662	0.546662	0.546662
49.1738	23.5418	27.7844	32.7611								0.366832	0.366832	0.366832
31.4174	-2.03787	87.5984	78.0396								1.14347	1.14347	1.14347
38.2114	44.1339	22.9434	14.7843								-1.15322	-1.15322	-1.15322
32.5339	53.7398	44.4065	36.2232								0.457678	0.457678	0.457678
40.3187	19.7209	88.9175	143.567								-0.87526	-0.87526	-0.87526
31.2153	22.7174	13.0179	44.691								-0.611383	-0.611383	-0.611383
6.97756	42.2779	46.9118	31.6625								0.535007	0.535007	0.535007
19.4052	29.472	35.4119	45.9877								0.691544	0.691544	0.691544
21.9531	14.8725	22.5344	8.42529								1.60805	1.60805	1.60805
11.4489	-4.19101	43.6933	39.9344								3.83691	3.83691	3.83691
36.125	117.617	21.4013	26.3583								2.47764	2.47764	2.47764
52.4001	100.201	9.20764	62.2822								0.0572563	0.0572563	0.0572563
9.11473	3.14169	36.7941	70.8698								1.08737	1.08737	1.08737
13.1736	42.4196	11.6164	25.0997								0.299296	0.299296	0.299296
27.3605	39.9656	27.5367	77.1597								-0.81575	-0.81575	-0.81575
35.3069	45.5289	23.9925	12.5087								2.61647	2.61647	2.61647
14.6697	32.4071	26.45	57.551								1.29582	1.29582	1.29582
15.4118	6.92947										1.69656	1.69656	1.69656
22.5875	31.0201										0.448556	0.448556	0.448556
26.4809	14.4362										2.50946	2.50946	2.50946
40.9991	26.8368										1.49008	1.49008	1.49008
28.2626	40.951										-2.75589	-2.75589	-2.75589
26.0516	42.0736										-0.815486	-0.815486	-0.815486
8.57653	26.1447										-1.53312	-1.53312	-1.53312
1.02872	14.7002										0.142299	0.142299	0.142299
31.0572	172.985										1.80266	1.80266	1.80266
45.844	47.7										0.180444	0.180444	0.180444
67.8205	144.109										0.350964	0.350964	0.350964
44.0179	54.166										0.568161	0.568161	0.568161
44.9206	25.5199										-1.18883	-1.18883	-1.18883
32.0734	196.689										0.101962	0.101962	0.101962
10.4537	25.6655										0.294173	0.294173	0.294173
13.7765	44.6533										-1.14568	-1.14568	-1.14568
52.1368	71.1497										4.22447	4.22447	4.22447
12.458	70.9366										-0.450331	-0.450331	-0.450331
21.7444	61.0809										0.905481	0.905481	0.905481
21.5514	3.19059										0.627418	0.627418	0.627418
39.4341	22.4071										0.35062	0.35062	0.35062
41.5397	14.3532										-0.14003	-0.14003	-0.14003
77.2039	85.2071										-0.100944	-0.100944	-0.100944
8.14321	28.4087										-0.352004	-0.352004	-0.352004
25.6689	29.0889										-0.651444	-0.651444	-0.651444
15.7468	20.0836										0.0361738	0.0361738	0.0361738
29.3477	43.5119										-0.401931	-0.401931	-0.401931
25.0762	10.9999										0.42285	0.42285	0.42285
21.1991	22.7515										-0.870704	-0.870704	-0.870704
34.2543	42.002										-0.838424	-0.838424	-0.838424
23.8326	10.7718										0.555021	0.555021	0.555021
2.49742	46.6858										-0.077432	-0.077432	-0.077432
46.7432	34.2102										0.238063	0.238063	0.238063
25.547	47.8539										0.493289	0.493289	0.493289
25.6804	39.6711										-0.806835	-0.806835	-0.806835
63.5924	81.0872										-2.20786	-2.20786	-2.20786
26.136	-1.88186										-0.235941	-0.235941	-0.235941
52.6792	47.8064										2.83424	2.83424	2.83424
25.6695	23.9349										-0.196887	-0.196887	-0.196887
55.7917	43.7125										-1.95872	-1.95872	-1.95872
41.4308	26.3766										-0.562173	-0.562173	-0.562173
30.0312	30.7937										1.18484	1.18484	1.18484
44.0507	33.3395										1.79523	1.79523	1.79523
23.4457	31.4307										0.140842	0.140842	0.140842
20.0894	10.9865										-1.41884	-1.41884	-1.41884
29.904	16.7239										-1.34461	-1.34461	-1.34461
19.6669	28.8944										-1.23267	-1.23267	-1.23267
17.542	16.6253										0.718112	0.718112	0.718112
15.2961	18.0404										-0.0114686	-0.0114686	-0.0114686
62.0828	87.3908										1.80989	1.80989	1.80989
30.3561	17.3526										-0.584161	-0.584161	-0.584161
19.9598	4.32039										-0.055869	-0.055869	-0.055869
27.9557	23.7381										0.526456	0.526456	0.526456
3.3258	23.7185										2.97354	2.97354	2.97354
32.2611	28.1456										-0.689914	-0.689914	-0.689914
17.8068	4.58093										-1.6094	-1.6094	-1.6094
16.0975	10.9025										1.45077	1.45077	1.45077
26.8811	61.1109										-0.281156	-0.281156	-0.281156
10.6247	36.8751										0.234441	0.234441	0.234441
38.6876	42.655										2.38529	2.38529	2.38529
27.3882	10.2435										-0.194521	-0.194521	-0.194521
43.2577	17.0332										0.681413	0.681413	0.681413
38.9917	16.5921										1.47545	1.47545	1.47545
26.1108	42.9529										1.54588	1.54588	1.54588
27.9753	27.7538										0.842323	0.842323	0.842323
10.1741	35.672										0.019724	0.019724	0.019724
42.0063	28.0197										-1.6683	-1.6683	-1.6683
30.8084	29.6381										0.577971	0.577971	0.577971
36.2131	-12.5393										1.68498	1.68498	1.68498
61.5235	88.6176										0.132899	0.132899	0.132899
2.28249	17.9281										-1.37984	-1.37984	-1.37984
16.35	10.1352										-3.13535	-3.13535	-3.13535
12.613	4.13374										-0.125074	-0.125074	-0.125074
11.951	32.6685										-2.30113	-2.30113	-2.30113
50.0567	41.1932										0.345961	0.345961	0.345961
36.7669	43.2544										0.639166	0.639166	0.639166
8.95526	46.7868										2.72174	2.72174	2.72174
23.9558	20.934										1.607	1.607	1.607
25.4241	40.7729										-0.487093	-0.487093	-0.487093
10.5933	29.4569										-0.340035	-0.340035	-0.340035
7.72265	22.5487										-0.749698	-0.749698	-0.749698
10.4278	18.6964										0.544735	0.544735	0.544735
22.8266	23.1408										-2.51824	-2.51824	-2.51824
22.142	6.96642										3.02462	3.02462	3.02462
13.2608	19.795										-4.44241	-4.44241	-4.44241
9.08745	29.2195										-1.38802	-1.38802	-1.38802
37.7247	41.3649										0.203924	0.203924	0.203924
18.4498	7.08956										0.469533	0.469533	0.469533
25.1498	2.86221										2.30443	2.30443	2.30443
20.9665	19.2254										-0.570115	-0.570115	-0.570115
31.175	6.32556										0.685333	0.685333	0.685333
33.1964	42.1925										-1.02372	-1.02372	-1.02372
50.2168	78.2091										-0.319722	-0.319722	-0.319722
4.52885	29.8753										-2.46824	-2.46824	-2.46824
5.76986	17.5761										1.13573	1.13573	1.13573
9.29082	6.62864										-0.498281	-0.498281	-0.498281
45.0959	35.6267										-0.407115	-0.407115	-0.407115
27.9379	16.6155										-1.42165	-1.42165	-1.42165
25.9349	37.8326										0.347515	0.347515	0.347515
32.6693	5.70263										-0.0334681	-0.0334681	-0.0334681
24.69	-1.97923										-0.291981	-0.291981	-0.291981
4.15141	33.7828										-2.96104	-2.96104	-2.96104
16.1632	0.743411										-0.188188	-0.188188	-0.188188
27.7712	10.611										2.77808	2.77808	2.77808
39.1567	45.1018										2.038	2.038	2.038
20.0584	27.7741										-0.107112	-0.107112	-0.107112
22.7706	112.481										0.450568	0.450568	0.450568
10.4286	7.02434										0.242069	0.242069	0.242069
-10.7186	5.76244										1.66898	1.66898	1.66898
32.2902	51.925										0.302789	0.302789	0.302789
28.8017	14.166										1.51539	1.51539	1.51539
13.6102	10.9048										0.191904	0.191904	0.191904
23.9098	4.32079										0.00553546	0.00553546	0.00553546
8.67233	19.0557										-0.3456	-0.3456	-0.3456
28.909	20.4661										-0.6437	-0.6437	-0.6437
19.7999	14.9317										-1.46428	-1.46428	-1.46428
49.9732	18.6542										0.175449	0.175449	0.175449
24.8925	31.6724										0.333902	0.333902	0.333902
26.625	26.0145										-0.157703	-0.157703	-0.157703
23.3066	19.0363										-2.2332	-2.2332	-2.2332
26.4722	3.39961										0.557729	0.557729	0.557729
62.6153	54.9579										0.210796	0.210796	0.210796
5.10434	35.0128										0.708593	0.708593	0.708593
-3.81717	27.9349										0.0861139	0.0861139	0.0861139
5.7098	23.4488										0.129629	0.129629	0.129629
51.7657	48.0616										-0.0791958	-0.0791958	-0.0791958
9.58458	13.0981										1.04992	1.04992	1.04992
71.3943	84.4372										0.130889	0.130889	0.130889
12.0785	38.4086										0.14201	0.14201	0.14201
27.8106	34.3051										0.992929	0.992929	0.992929
9.28967	26.557										0.27076	0.27076	0.27076
22.1846	25.3408										-0.973179	-0.973179	-0.973179
22.0531	22.1379										-0.728402	-0.728402	-0.728402
36.4257	28.6663										0.882283	0.882283	0.882283
23.0373	14.7454										9.6708	9.6708	9.6708
37.7686	13.6879										-0.70676	-0.70676	-0.70676
46.3981	52.3982										0.897238	0.897238	0.897238
32.09	40.4468										1.72853	1.72853	1.72853
63.7873	57.1823										0.643293	0.643293	0.643293
19.5477	4.15752										1.7471	1.7471	1.7471
41.4035	60.9438										1.75161	1.75161	1.75161
16.0472	18.5718										-1.68036	-1.68036	-1.68036
25.3366	41.4053										-0.15549	-0.15549	-0.15549
22.5873	23.9766										0.843366	0.843366	0.843366
38.1915	41.782										1.96366	1.96366	1.96366
19.033	18.0163										-0.847738	-0.847738	-0.847738
42.8998	88.8201										1.7193	1.7193	1.7193
16.1224	17.6536										-2.21139	-2.21139	-2.21139
51.2604	56.5628										0.136987	0.136987	0.136987
47.1998	93.9381										0.695323	0.695323	0.695323
23.0169	27.7686										0.199513	0.199513	0.199513
25.7648	13.1241										1.65721	1.65721	1.65721
26.9367	16.2582										-0.102676	-0.102676	-0.102676
18.0603	33.2903										-0.183578	-0.183578	-0.183578
0.0301391	24.5659										0.82746	0.82746	0.82746
14.2455	8.72816										0.380888	0.380888	0.380888
10.4513	19.4656										-0.340157	-0.340157	-0.340157
8.81315	29.2058										0.0512876	0.0512876	0.0512876
35.7417	55.8246										1.20159	1.20159	1.20159
22.7027	76.2089										-0.842445	-0.842445	-0.842445
23.2063	78.1438										0.386044	0.386044	0.386044
25.4498	7.94043										-2.92486	-2.92486	-2.92486
14.3349	12.8703										-0.473456	-0.473456	-0.473456
13.7046	24.5893										-0.21231	-0.21231	-0.21231
7.63014	29.7615										0.139741	0.139741	0.139741
20.1273	11.1838										-2.38302	-2.38302	-2.38302
6.95188	22.891										0.0854565	0.0854565	0.0854565
30.534	6.59308										-1.16736	-1.16736	-1.16736
82.8693	91.1236										-0.747507	-0.747507	-0.747507
23.7866	38.5163										-2.48388	-2.48388	-2.48388
16.3573	18.7832										-0.176622	-0.176622	-0.176622
17.45	55.038										-0.521002	-0.521002	-0.521002
21.1255	19.6743										0.138957	0.138957	0.138957
36.2909	31.9547										-1.69132	-1.69132	-1.69132
17.2969	30.6944										1.46661	1.46661	1.46661
18.4083	23.9702										-5.44862	-5.44862	-5.44862
36.2879	28.6658										-1.38868	-1.38868	-1.38868
17.2495	17.8737										0.586466	0.586466	0.586466
15.9951	36.7876										1.07095	1.07095	1.07095
27.2051	15.1722										-2.18823	-2.18823	-2.18823
25.8053	33.7226										0.645997	0.645997	0.645997
28.8678	3.80139										-0.110904	-0.110904	-0.110904
50.3288	36.2487										-0.272502	-0.272502	-0.272502
29.8447	25.7606										-1.03776	-1.03776	-1.03776
23.2084	25.5689										-0.359005	-0.359005	-0.359005
30.5899	5.86433										-2.28429	-2.28429	-2.28429
35.3328	37.489										0.322042	0.322042	0.322042
21.4098	9.5324										-0.048169	-0.048169	-0.048169
13.3804	7.9698										2.72981	2.72981	2.72981
19.0644	3.40801										0.587333	0.587333	0.587333
53.0119	46.9035										0.379267	0.379267	0.379267
33.4223	23.2916										-0.0344279	-0.0344279	-0.0344279
50.4239	55.5222										-0.812416	-0.812416	-0.812416
25.6634	7.94649										0.136697	0.136697	0.136697
58.2668	161.032										-0.617226	-0.617226	-0.617226
21.6501	0.495749										1.39326	1.39326	1.39326
26.6421	-6.10171										0.326226	0.326226	0.326226
22.8549	8.72864										0.598726	0.598726	0.598726
-0.633419	25.1826										-1.16796	-1.16796	-1.16796
20.3931	30.6215										-0.305802	-0.305802	-0.305802
17.7715	37.3346										1.43555	1.43555	1.43555
17.5884	3.85925										1.37185	1.37185	1.37185
19.6897	30.8108										-0.0437365	-0.0437365	-0.0437365
15.704	14.542										0.0726635	0.0726635	0.0726635
26.2389	21.7227										-4.35573	-4.35573	-4.35573
35.9528	17.512										-1.26694	-1.26694	-1.26694
26.1276	20.3717										-1.86796	-1.86796	-1.86796
21.4515	4.4037										0.438634	0.438634	0.438634
15.1614	18.9533										-2.64341	-2.64341	-2.64341
29.2964	28.3344										0.666353	0.666353	0.666353
6.70051	44.4491										-0.803279	-0.803279	-0.803279
34.5541	51.9163										-0.367528	-0.367528	-0.367528
18.316	23.8232										-1.9888	-1.9888	-1.9888
32.6604	31.8903										-0.225445	-0.225445	-0.225445
26.1313	14.8799										-2.64377	-2.64377	-2.64377
41.3939	45.5078										1.37785	1.37785	1.37785
26.1566	17.0521										-2.87643	-2.87643	-2.87643
6.25156	16.421										0.144231	0.144231	0.144231
29.6996	37.2352										0.0300021	0.0300021	0.0300021
12.6816	19.2047										0.0800934	0.0800934	0.0800934
30.839	13.7249										-0.667409	-0.667409	-0.667409
31.173	25.2187										-2.33493	-2.33493	-2.33493
15.1967	41.1048										0.0980122	0.0980122	0.0980122
12.0496	31.1844										1.05833	1.05833	1.05833
39.4142	38.2373										-0.666428	-0.666428	-0.666428
41.8657	44.0283										-0.317755	-0.317755	-0.317755
32.9151	1.60764										-0.467554	-0.467554	-0.467554
17.5161	7.27863										1.06197	1.06197	1.06197
22.3964	6.13572										1.70603	1.70603	1.70603
15.1599	20.5465										0.348723	0.348723	0.348723
30.9869	4.95942										0.23431	0.23431	0.23431
10.5624	16.7631										1.10543	1.10543	1.10543
22.0694	12.6467										0.767917	0.767917	0.767917
20.0962	15.5767										0.468899	0.468899	0.468899
31.1166	7.83981										0.0386022	0.0386022	0.0386022
16.658	14.2481										-0.0626999	-0.0626999	-0.0626999
19.7177	3.15503										2.19737	2.19737	2.19737
9.7473	25.3313										-0.326432	-0.326432	-0.326432
27.4113	3.73283										-0.131098	-0.131098	-0.131098
14.4596	-15.2258										0.637155	0.637155	0.637155
23.3929	25.8524										-0.251374	-0.251374	-0.251374
36.8645	37.6391										3.23087	3.23087	3.23087
22.385	23.6629										-0.381449	-0.381449	-0.381449
16.9865	10.6953										0.144676	0.144676	0.144676
22.3653	4.43295										0.342314	0.342314	0.342314
50.4075	53.951										-0.309321	-0.309321	-0.309321
14.4772	30.1491										-0.59983	-0.59983	-0.59983
26.1497	16.476										-0.611172	-0.611172	-0.611172
29.4199	23.6041										-2.11875	-2.11875	-2.11875
32.4805	23.4895										0.306427	0.306427	0.306427
42.7206	89.1913										1.28851	1.28851	1.28851
10.1371	33.0733										-1.84731	-1.84731	-1.84731
38.5327	49.0688										-2.71374	-2.71374	-2.71374
33.4624	39.3633										-0.0564279	-0.0564279	-0.0564279
39.2214	84.39										-0.972306	-0.972306	-0.972306
19.9228	33.9247										-0.688832	-0.688832	-0.688832
32.073	44.3908										0.230523	0.230523	0.230523
39.0326	40.0911										-0.52898	-0.52898	-0.52898
29.6744	28.4123										2.2942	2.2942	2.2942
30.7718	141.133										-0.58266	-0.58266	-0.58266
15.9155	12.6927										0.0187989	0.0187989	0.0187989
30.4105	-2.00995										0.887684	0.887684	0.887684
36.721	33.5312										2.52542	2.52542	2.52542
37.5874	58.4582										0.111064	0.111064	0.111064
27.3202	22.9516										1.63711	1.63711	1.63711
12.2544	115.048										2.0561	2.0561	2.0561
17.2821	13.2669										0.192759	0.192759	0.192759
12.6479	13.982										1.5738	1.5738	1.5738
11.8272	14.9944										0.0376513	0.0376513	0.0376513
35.7715	28.8684										1.12382	1.12382	1.12382
25.7527	16.9924										0.227225	0.227225	0.227225
33.849	22.1597										-0.857404	-0.857404	-0.857404
48.6901	11.2107										0.695005	0.695005	0.695005
39.5563	48.9169										-0.128136	-0.128136	-0.128136
12.2496	29.9228										1.37226	1.37226	1.37226
21.7978	6.05782										1.32484	1.32484	1.32484
18.7239	2.85416										-0.989718	-0.989718	-0.989718
28.8173	27.7119										1.23324	1.23324	1.23324
38.052	19.3947										1.27751	1.27751	1.27751
30.084	18.6628										-0.314101	-0.314101	-0.314101
16.2938	19.1169										-1.81982	-1.81982	-1.81982
40.1168	27.8027										0.0212156	0.0212156	0.0212156
24.3883	119.621										-1.525	-1.525	-1.525
27.3608	18.2697										0.167495	0.167495	0.167495
24.2296	24.5474										-7.48111	-7.48111	-7.48111
41.1976	76.2239										0.369818	0.369818	0.369818
6.87381	39.5754										0.450588	0.450588	0.450588
18.7834	-1.37885										-0.577472	-0.577472	-0.577472
82.5687	89.1762										1.34985	1.34985	1.34985
5.84882	18.1923										0.382964	0.382964	0.382964
12.1127	50.3722										-0.612163	-0.612163	-0.612163
32.3111	36.93										0.0138707	0.0138707	0.0138707
20.0838	59.7872										0.993805	0.993805	0.993805
10.6877	10.9703										-1.0186	-1.0186	-1.0186
12.212	26.6128										1.03422	1.03422	1.03422
18.5505	21.7149										0.386804	0.386804	0.386804
28.2758	15.6067										-1.50141	-1.50141	-1.50141
26.0065	42.1017										-0.0319462	-0.0319462	-0.0319462
20.3833	18.651										2.99084	2.99084	2.99084
11.4336	29.5986										-0.483767	-0.483767	-0.483767
22.0193	55.1596										-0.837983	-0.837983	-0.837983
29.2839	14.7467										-0.0931522	-0.0931522	-0.0931522
32.4217	76.2216										-0.854443	-0.854443	-0.854443
30.3528	-1.8764										-1.7159	-1.7159	-1.7159
11.9239	28.906										-1.10837	-1.10837	-1.10837
-13.1559	5.40359										0.221866	0.221866	0.221866
35.3265	28.415										-0.504691	-0.504691	-0.504691
29.6623	8.40202										-0.881942	-0.881942	-0.881942
39.5005	40.0856										0.302909	0.302909	0.302909
12.2354	-7.90695										0.963295	0.963295	0.963295
22.7247	7.89638										4.47989	4.47989	4.47989
16.6611	18.7121										-0.35467	-0.35467	-0.35467
16.8933	0.0945531										0.986438	0.986438	0.986438
20.9476	27.0682										1.33514	1.33514	1.33514
9.48959	12.9684										-0.249254	-0.249254	-0.249254
15.5969	10.4521										-0.379343	-0.379343	-0.379343
6.44198	16.4197										-3.2251	-3.2251	-3.2251
25.2102	32.8746										-0.489285	-0.489285	-0.489285
25.6158	16.7582										1.01146	1.01146	1.01146
38.5642	38.9368										0.354884	0.354884	0.354884
10.9051	21.7167										-1.84697	-1.84697	-1.84697
24.7583	12.2205										-0.673998	-0.673998	-0.673998
25.4413	52.1041										0.299936	0.299936	0.299936
33.0813	43.2537										0.421841	0.421841	0.421841
16.7425	5.91359										0.560094	0.560094	0.560094
44.8912	43.9081										0.260015	0.260015	0.260015
5.53114	43.9691										-0.691352	-0.691352	-0.691352
19.1219	13.6742										-4.01	-4.01	-4.01
17.1525	9.59554										-0.00708206	-0.00708206	-0.00708206
39.2124	36.7605										-0.545895	-0.545895	-0.545895
24.2216	13.3965										-0.901062	-0.901062	-0.901062
14.263	4.34185										-0.180326	-0.180326	-0.180326
34.8791	16.1776										-6.44998	-6.44998	-6.44998
24.0569	-4.6839										-0.2232	-0.2232	-0.2232
35.1505	40.9939										-0.873899	-0.873899	-0.873899
19.1696	13.511										-1.37157	-1.37157	-1.37157
48.6141	26.3798										1.5434	1.5434	1.5434
22.849	28.1871										1.30294	1.30294	1.30294
4.57507	8.92027										-1.37559	-1.37559	-1.37559
0.857123	19.126										0.437791	0.437791	0.437791
20.6443	16.1448										1.65212	1.65212	1.65212
13.1615	26.0767										4.36763	4.36763	4.36763
12.8491	32.4182										-1.374	-1.374	-1.374
18.5923	15.6423										-1.66466	-1.66466	-1.66466
20.1362	15.4804										3.89932	3.89932	3.89932
12.9918	1.38936										-0.488662	-0.488662	-0.488662
38.0679	27.1188										-0.881643	-0.881643	-0.881643
15.0389	30.3176										-0.455529	-0.455529	-0.455529
13.02	16.6511										-0.817487	-0.817487	-0.817487
31.5774	8.77775										0.855564	0.855564	0.855564
31.2289	19.5733										-0.221883	-0.221883	-0.221883
38.9514	47.9527										-1.01952	-1.01952	-1.01952
17.5415	23.4993										-0.470376	-0.470376	-0.470376
22.1399	32.6423										1.14395	1.14395	1.14395
17.104	20.4819										1.60758	1.60758	1.60758
14.4611	8.95536										-0.0494761	-0.0494761	-0.0494761
21.2937	1.32166										-0.183728	-0.183728	-0.183728
14.5888	14.5173										-1.75903	-1.75903	-1.75903
22.729	15.5686										-0.462418	-0.462418	-0.462418
24.2324	12.9763										0.342103	0.342103	0.342103
26.0679	23.005										0.86743	0.86743	0.86743
17.6811	0.202242										1.12537	1.12537	1.12537
16.4613	14.1018										-1.99246	-1.99246	-1.99246
26.6589	14.547										-2.69991	-2.69991	-2.69991
71.2839	27.5491										0.348008	0.348008	0.348008
17.6528	51.4547										-0.0802087	-0.0802087	-0.0802087
-12.4727	23.4143										-0.96649	-0.96649	-0.96649
53.3817	131.71										-0.215079	-0.215079	-0.215079
18.0955	6.97394										-0.116181	-0.116181	-0.116181
44.5888	60.3967										0.438183	0.438183	0.438183
6.96772	21.8992										-1.76684	-1.76684	-1.76684
1.08271	22.351										-0.199007	-0.199007	-0.199007
15.323	5.91192										-0.384853	-0.384853	-0.384853
27.5636	8.69404										-0.139289	-0.139289	-0.139289
0.985825	14.71										-0.432433	-0.432433	-0.432433
20.4697	14.5885										0.467605	0.467605	0.467605
37.3353	20.2637										0.112421	0.112421	0.112421
15.7852	11.5112										-3.29554	-3.29554	-3.29554
27.8334	15.7935										-0.649911	-0.649911	-0.649911
-2.05156	16.5991										1.12662	1.12662	1.12662
12.8378	23.2295										0.272421	0.272421	0.272421
15.58	13.359										2.88001	2.88001	2.88001
23.8964	11.7876										0.011749	0.011749	0.011749
20.1553	14.5476										-0.837926	-0.837926	-0.837926
12.0452	26.618										-0.148598	-0.148598	-0.148598
12.8171	39.0591										0.350795	0.350795	0.350795
15.4727	14.9511										-0.136703	-0.136703	-0.136703
20.4173	17.9759										-1.65485	-1.65485	-1.65485
15.1941	4.48906										-1.00709	-1.00709	-1.00709
15.3942	11.1726										-1.22012	-1.22012	-1.22012
19.7689	25.0592										1.79982	1.79982	1.79982
10.8186	19.7376										1.05851	1.05851	1.05851
26.2805	57.3327										0.506762	0.506762	0.506762
23.6056	5.93234										3.51136	3.51136	3.51136
23.9514	3.68619										-0.700074	-0.700074	-0.700074
19.0544	24.2525										0.234326	0.234326	0.234326
19.906	18.8295										-0.245174	-0.245174	-0.245174
19.7693	10.1169										0.317628	0.317628	0.317628
18.5935	16.0182										2.26556	2.26556	2.26556
45.9661	42.4095										3.04358	3.04358	3.04358
16.5194	22.3821
27.6406	8.12227
14.1185	12.2993
20.7875	15.9202
36.5668	33.2014
35.7204	26.4692
22.5626	31.1998
27.7292	29.9763
20.1382	2.051
27.495	17.5231
14.4837	31.6247
15.4233	18.6287
1.49425	11
22.9914	23.1794
21.7546	12.1705
23.2091	20.9375
18.7129	23.8639
14.7157	13.3853
40.1022	12.7352
32.3775	16.1094
13.5674	5.82375
7.96074	27.7175
27.6784	57.6479
15.8442	22.5123
1.41406	16.1247
15.4863	9.53243
33.0358	38.8619
39.2284	33.0976
16.2846	20.2951
4.80788	23.1183
4.47066	36.8621

## Sheet: Fig. 3b
wt	sac3
1.344	3.021
0.338	2.508
0.583	3.185
1.735	6.087

## Sheet: Fig. 3c
wt	tho	tho rad2	tho mlh3	tho fcy1
0.715	8.931	12.164	10.138	7.133
1.085	8.483	8.532	10.964	14.676
0.78	8.833	4.886	7.87	3.759
1.42	6.952	8.555	9.918	10.163

[truncated: 36 more sheets: Fig. 3d, Fig. 3e, Fig. 3f, Fig. 3h, Fig. 4a, Fig. 4c, Fig. 4d, Fig. 4e, Fig. 4f, Fig. 4g, Fig. 5a, Fig. 5c, Suppl. Fig. 1a, Suppl. Fig. 1b, Suppl. Fig. 1c, Suppl. Fig. 1d, Suppl. Fig. 1e, Suppl. Fig. 1f, Suppl. Fig. 1g, Suppl. Fig. 2a …]
